# Supplementary material for: Trace Metal Impurities Effects on the Formation of [64Cu]Cu-diacetyl-bis(N4-methylthiosemicarbazone) ([64Cu]Cu-ATSM)
Source: Pharmaceuticals (Basel). 2023 Dec 21;17(1):10. doi: 10.3390/ph17010010 (PMC10821298; doi:10.3390/ph17010010)
Supplement: Supplementary file 1 [file pharmaceuticals-17-00010-s001.zip]

Archive with 1 entries (1 files):
- pharmaceuticals-2747457-supplementary.pdf
